# Supplementary material for: Erythrocyte sedimentation rate and hemoglobin-binding protein in free-living box turtles (Terrapene spp.)
Source: PLoS One. 2020 Jun 17;15(6):e0234805. doi: 10.1371/journal.pone.0234805 (PMC7299368; doi:10.1371/journal.pone.0234805)
Supplement: S1 File — (XLSX) [file pone.0234805.s001.xlsx]

## Sheet: Ornate Box Turtle ESR
Turtle Number	Sex	Age Class	PCV (%)	Winpette (mm/hr)	Calipers (mm/hr)	Microhematocrit Tube (mm/hr)	Health Classification
1	Male	Adult	27.5	3	2.6	3.3	Healthy
2	Male	Adult	21	4	3.2	3.2	Healthy
3	Male	Adult	21	4	3.2	3.8	Healthy
4	Female	Adult	23	5	4.5	7.3	Unhealthy
5	Male	Adult	27	3	2	4.9	Healthy
6	Male	Adult	23.5	5	4	4	Healthy
7	Female	Adult	19	6	4.6	5.4	Healthy
8	Male	Adult	25	4	3.5	3.1	Healthy
9	Male	Adult	19	5	4.4	4	Healthy
10	Male	Adult	23	4	4.2	4	Healthy
11	Female	Adult	25	4	4.2	4.8	Unhealthy
12	Female	Adult	28	6	5.3	4.1	Unhealthy
13	Male	Adult	23	0	4.1	4.5	Healthy
14	Male	Adult	26	3	3.7	4.2	Healthy
15	Male	Adult	23	4	3.5	3.6	Healthy
16	Male	Adult	26	4	4.3	4.9	Healthy
17	Female	Adult	22	5	4.8	5	Unhealthy
18	Female	Adult	19.5	4	4.5	4.7	Healthy
19	Male	Adult	30	4	2.7	3.2	Healthy
20	Female	Adult	21.5	4	3.5	3.8	Healthy
21	Female	Adult	23.5	3	3.7	3.3	Healthy
22	Female	Adult	25.5	5	3.9	3.6	Healthy
23	Male	Adult	23	3	3.5	4.6	Healthy
24	Male	Adult	26.5	4	3.8	4.5	Healthy
25	Male	Adult	24	5	5	6.4	Unhealthy
26	Female	Adult	23	5	5.2	5.4	Healthy
27	Female	Adult	25	4	3.1	3.5	Healthy
28	Male	Adult	25	4	4.6	6.2	Healthy
29	Female	Juvenile	24.5	6	5.7	6.6	Healthy
30	Female	Adult	19	4	4.8	5.7	Healthy
31	Male	Adult	17.5	3	3.8	5.7	Healthy
32	Male	Adult	25	4	5	6.2	Healthy
33	Female	Adult	25	4	3.4	4.3	Healthy
34	Female	Adult	23.5	4	3.5	5	Healthy
35	Female	Adult	25.5	2	3	3.6	Healthy
36	Male	Adult	22	5	4.6	4.9	Healthy
37	Male	Adult	27	2	2.5	3.2	Healthy
38	Male	Adult	24	3	3.3	5.1	Healthy
39	Female	Adult	22	4	3.6	5.9	Healthy
40	Female	Adult	22.5	4	3.2	4.7	Healthy
41	Female	Adult	25	4	3.6	4.4	Healthy
42	Male	Adult	28.5	3	NA	3.9	Healthy
43	Male	Adult	31.5	3	NA	2.6	Healthy
44	Male	Adult	23	3	NA	3.5	Healthy
45	Male	Adult	26.5	5	NA	4.9	Unhealthy
46	Female	Adult	17	5	NA	5.2	Healthy
47	Male	Adult	23.5	3	NA	4	Healthy
48	Female	Adult	19.5	5	NA	5.5	Healthy
49	Female	Adult	21.5	6	NA	5.5	Healthy
50	Male	Adult	25.5	4	NA	3	Healthy
51	Male	Adult	27	2	NA	3	Healthy
52	Male	Adult	28	4	NA	3.9	Healthy
53	Male	Adult	31.5	3	NA	4.3	Healthy
54	Male	Adult	30.5	4	NA	3.2	Healthy
55	Female	Adult	22.5	4	NA	4	Healthy
56	Male	Adult	25	5	NA	4.3	Healthy
57	Female	Adult	24	4	NA	4.8	Healthy
58	Male	Adult	20.5	5	NA	5.5	Healthy
59	Female	Adult	24.5	4	NA	5	Healthy
60	Male	Adult	36.5	2	NA	2	Healthy
61	Male	Adult	25	2	3.6	3.7	Healthy
62	Female	Adult	23.5	4	4.3	5.2	Healthy
63	Female	Adult	29.5	4	3.3	4	Healthy
64	Female	Adult	20	5	5.4	5.6	Healthy
65	Male	Adult	NA	2	2.2	2.6	Healthy
66	Male	Adult	23	3	2.9	3.7	Healthy
67	Male	Adult	28	4	3.7	3.5	Healthy
68	Female	Adult	17.5	4	4.1	5	Healthy
69	Male	Adult	26	4	3.7	4.8	Healthy
70	Female	Adult	25.5	4	4.1	4.3	Healthy
71	Female	Adult	22.5	4	4	4.1	Healthy
72	Male	Adult	24.5	7	6.6	6.9	Healthy
73	Male	Adult	25	3	2.6	3	Healthy
74	Male	Adult	26	4	3.7	4.7	Healthy
75	Male	Adult	23.5	4	3.6	2.9	Healthy
76	Female	Adult	19	5	4.7	3.6	Healthy
77	Male	Adult	25	5	3.2	3.2	Healthy
78	Female	Adult	24.5	4	3.3	3.2	Healthy
79	Male	Adult	25	4	3.2	3.6	Healthy
80	Male	Adult	26.5	4	3	3	Healthy
81	Male	Adult	26.5	5	4.3	6.1	Healthy
82	Female	Adult	27.5	5	4.9	5.1	Healthy
83	Male	Adult	22.5	5	5	6.2	Healthy
84	Male	Adult	26	5	4.9	6.3	Unhealthy
85	Female	Juvenile	25.5	2	3.1	4.1	Healthy
86	Female	Adult	25.5	6	5	6.8	Healthy
87	Female	Juvenile	26.5	4	3.3	4.3	Healthy
88	Male	Adult	15.5	5	4.4	4.9	Healthy
89	Female	Adult	22.5	5	4.3	3.6	Healthy
90	Female	Adult	15	4	4.6	5.3	Healthy
91	Female	Juvenile	25	4	3.8	4.9	Healthy
92	Male	Adult	25.5	4	3.2	3.3	Healthy
93	Male	Adult	26	4	3.6	3.8	Unhealthy
94	Female	Adult	27	4	3.8	4.4	Healthy
95	Female	Adult	22.5	4	3.7	4.1	Healthy
96	Male	Adult	23.5	3	3.3	4.2	Healthy
97	Female	Adult	19.5	5	4	5	Healthy
98	Female	Adult	19.5	5	4.3	6	Healthy
99	Male	Adult	29	3	3	3.5	Healthy
100	Male	Adult	23	3	2.5	2.5	Healthy
101	Male	Adult	23.5	4	4.1	4.3	Healthy
102	Male	Adult	23.5	2	3.9	4	Healthy
103	Female	Adult	23.5	4	4.4	4	Healthy
104	Female	Adult	23	5	4.6	5.3	Healthy
105	Male	Adult	25	4	3.6	4.2	Healthy

## Sheet: Eastern Box Turtle ESR
Turtle Number	Site	Season	Age Class	Sex	PCV (%)	Winpette (mm/hr)	Calipers (mm/hr)	Microhematocrit Tube (mm/hr)	Health Classification
1	Collison	Spring	Adult	Male	34	2	2.7	4.2	Healthy
2	Collison	Spring	Adult	Male	18.5	4	4.3	5.6	Unhealthy
3	Collison	Spring	Adult	Female	18	4	4.3	5.3	Healthy
4	Collison	Spring	Adult	Female	23.5	2	2.5	3.7	Healthy
5	Collison	Spring	Adult	Female	30.5	3	2.5	3.8	Healthy
6	Collison	Spring	Adult	Female	27	3	3.5	4.9	Healthy
7	Collison	Spring	Adult	Male	24	4	4.3	8.1	Healthy
8	Collison	Spring	Adult	Female	23	5	5.1	4.7	Healthy
9	Collison	Spring	Adult	Male	26	4	3.4	4.7	Healthy
10	Collison	Spring	Adult	Male	22	3	3.3	NA	Healthy
11	Kennekuk	Spring	Adult	Male	26	4	4.4	5.9	Healthy
12	Kennekuk	Spring	Juvenile	Female	24	4	4.1	6	Healthy
13	Kennekuk	Spring	Adult	Male	22.5	3	3.9	4.8	Healthy
14	Kennekuk	Spring	Adult	Male	33.5	3	4.2	4.2	Healthy
15	Kennekuk	Spring	Adult	Male	17.5	4	4.2	5.3	Healthy
16	Kennekuk	Spring	Adult	Male	26	3	3.7	4.5	Healthy
17	Kennekuk	Spring	Adult	Female	25	3	3.7	5.8	Healthy
18	Kennekuk	Spring	Adult	Male	34	3	3	4.6	Healthy
19	Kennekuk	Spring	Adult	Female	23	4	4.5	6.1	Healthy
20	Kennekuk	Spring	Adult	Female	14	5	5.4	8.2	Healthy
21	Kennekuk	Spring	Adult	Male	32	3	3.1	4.3	Healthy
22	Kennekuk	Spring	Adult	Male	24	3	3.2	5	Healthy
23	Kennekuk	Spring	Adult	Male	20.5	5	4.7	6.8	Unhealthy
24	Kennekuk	Spring	Adult	Male	20.5	4	3.8	5.6	Healthy
25	Kennekuk	Spring	Adult	Female	10.5	5	5.4	9.1	Unhealthy
26	Kennekuk	Spring	Adult	Male	23.5	3	3.8	5.2	Healthy
27	Kennekuk	Spring	Adult	Male	12.5	2	2.8	3.3	Healthy
28	Forest Glen	Spring	Adult	Male	32	3	3.5	5.4	Unhealthy
29	Forest Glen	Spring	Adult	Male	20	4	4.3	4.5	Healthy
30	Forest Glen	Spring	Adult	Male	16	3	4.3	5	Healthy
31	Forest Glen	Spring	Adult	Male	17	4	4.8	6	Healthy
32	Forest Glen	Spring	Adult	Female	9	3	4.3	4.7	Healthy
33	Forest Glen	Spring	Adult	Male	24	4	5	7.1	Healthy
34	Forest Glen	Spring	Adult	Male	16	4	3.5	4.4	Healthy
35	Forest Glen	Spring	Adult	Male	34.5	3	3.5	4.9	Healthy
36	Forest Glen	Spring	Adult	Male	24	2	2.8	4.2	Healthy
37	Forest Glen	Spring	Adult	Male	20	4	4.7	6.4	Healthy
38	Forest Glen	Spring	Adult	Male	29	6	6.3	8.4	Unhealthy
39	Forest Glen	Spring	Adult	Male	24.5	3	3.1	4.6	Healthy
40	Forest Glen	Spring	Adult	Male	29	3	3.6	4.2	Healthy
41	Forest Glen	Spring	Adult	Male	35	2	1.8	3	Healthy
42	Forest Glen	Spring	Adult	Male	18.5	4	4.6	7.4	Healthy
43	Forest Glen	Spring	Adult	Female	24.5	2	3.5	5.2	Healthy
44	Forest Glen	Spring	Adult	Male	29	1	2.2	4.4	Healthy
45	Forest Glen	Spring	Adult	Male	23.5	3	3.5	4	Healthy
46	Forest Glen	Spring	Adult	Male	17	5	5.3	8.3	Healthy
47	Forest Glen	Spring	Adult	Male	37	3	2.4	2.8	Healthy
48	Forest Glen	Spring	Adult	Female	19	3	3.8	4.8	Healthy
49	Kickapoo	Spring	Adult	Female	18.5	3	3.1	4.3	Healthy
50	Kickapoo	Spring	Adult	Female	27.5	5	4.1	7.3	Healthy
51	Kickapoo	Spring	Adult	Male	32	3	2.7	3.2	Healthy
52	Kickapoo	Spring	Adult	Male	33	2	2	2.6	Healthy
53	Kickapoo	Spring	Adult	Female	24	2	2.4	3.6	Healthy
54	Kickapoo	Spring	Adult	Male	23.5	2	2.3	3.6	Healthy
55	Kickapoo	Spring	Adult	Female	14	4	4.2	6.3	Healthy
56	Kickapoo	Spring	Adult	Male	30.5	1	1.2	1.1	Healthy
57	Kickapoo	Spring	Adult	Female	26.5	2	3.1	5.1	Healthy
58	Kickapoo	Spring	Adult	Male	26	2	2.8	2.6	Healthy
59	Collison	Summer	Adult	Female	25	3	2.5	3.9	Healthy
60	Collison	Summer	Adult	Female	9.5	6	6.6	7.6	Unhealthy
61	Collison	Summer	Adult	Female	30	2	2.2	5.4	Healthy
62	Collison	Summer	Adult	Male	25	2	2.6	4.4	Healthy
63	Kennekuk	Summer	Adult	Male	24	3	3.4	5.7	Healthy
64	Kennekuk	Summer	Adult	Female	28	2	2.4	3.8	Healthy
65	Kennekuk	Summer	Adult	Male	30	4	3.7	6.1	Healthy
66	Kennekuk	Summer	Adult	Male	43	3	3.9	5.8	Healthy
67	Kennekuk	Summer	Adult	Female	26.5	3	3.5	4.8	Healthy
68	Kennekuk	Summer	Adult	Female	30	2	2.7	4.3	Healthy
69	Kennekuk	Summer	Adult	Male	35	1	1.8	2.6	Healthy
70	Kennekuk	Summer	Adult	Female	6	5	5	7.3	Healthy
71	Kennekuk	Summer	Adult	Female	24.5	2	2.5	4.6	Healthy
72	Kennekuk	Summer	Adult	Female	30	2	2.1	3.2	Healthy
73	Kennekuk	Summer	Adult	Male	45	2	2.3	2.9	Healthy
74	Forest Glen	Summer	Adult	Male	30.5	3	3.3	4.7	Healthy
75	Forest Glen	Summer	Adult	Male	24.5	2	2.5	3.5	Healthy
76	Forest Glen	Summer	Adult	Female	18.5	5	5.6	8.3	Healthy
77	Forest Glen	Summer	Adult	Female	26.5	2	2.3	2.9	Healthy
78	Forest Glen	Summer	Adult	Male	23.5	2	2.1	3.4	Healthy
79	Forest Glen	Summer	Adult	Male	28.5	2	2.4	3.8	Healthy
80	Forest Glen	Summer	Adult	Male	23.5	3	3.2	5	Healthy
81	Forest Glen	Summer	Adult	Female	27.5	2	2	3.2	Healthy
82	Forest Glen	Summer	Adult	Male	35	2	2	3.1	Healthy
83	Forest Glen	Summer	Adult	Male	30	2	2.7	4.5	Healthy
84	Kickapoo	Summer	Adult	Male	34	2	1.7	3.1	Healthy
85	Kickapoo	Summer	Adult	Male	15	3	4.1	5.6	Healthy
86	Kickapoo	Summer	Adult	Female	32.5	4	3.9	5.4	Healthy
87	Kickapoo	Summer	Adult	Male	33.5	2	1.8	3.7	Healthy
88	Kickapoo	Summer	Adult	Female	32	2	2.4	3.8	Healthy
89	Kickapoo	Summer	Adult	Male	29	3	2.9	4.1	Healthy
90	Kickapoo	Summer	Adult	Male	20	3	2.6	4.8	Healthy

## Sheet: Ornate Box Turtle HBP
Turtle Number	Age Class	Sex	Year	HBP (mg/mL)	Health Classification
1	Adult	Male	2016	0.345	Healthy
2	Adult	Male	2016	0.236	Healthy
3	Adult	Male	2016	0.316	Healthy
4	Adult	Female	2016	0.286	Healthy
5	Adult	Female	2016	0.327	Healthy
6	Adult	Male	2016	0.342	Healthy
7	Adult	Female	2016	0.43	Healthy
8	Adult	Female	2016	0.289	Healthy
9	Adult	Male	2016	0.397	Unhealthy
10	Adult	Male	2016	0.365	Healthy
11	Adult	Male	2016	0.233	Unhealthy
12	Adult	Male	2016	0.578	Healthy
13	Adult	Male	2016	0.424	Healthy
14	Adult	Male	2016	0.332	Healthy
15	Adult	Male	2016	0.284	Healthy
16	Adult	Male	2016	0.428	Healthy
17	Adult	Male	2016	0.284	Healthy
18	Adult	Male	2016	0.326	Healthy
19	Adult	Female	2016	0.311	Healthy
20	Adult	Female	2016	0.231	Healthy
21	Adult	Male	2016	0.28	Healthy
22	Adult	Male	2016	0.262	Healthy
23	Adult	Female	2016	0.343	Healthy
24	Adult	Female	2016	0.634	Healthy
25	Adult	Male	2016	0.482	Healthy
26	Adult	Male	2016	0.2165	Healthy
27	Adult	Male	2016	0.542	Healthy
28	Adult	Male	2016	0.587	Healthy
29	Adult	Male	2016	0.348	Healthy
30	Adult	Female	2016	0.46	Healthy
31	Adult	Male	2016	0.45	Healthy
32	Adult	Male	2016	0.502	Unhealthy
33	Adult	Male	2016	0.505	Healthy
34	Adult	Male	2016	0.428	Healthy
35	Adult	Male	2016	0.343	Healthy
36	Adult	Female	2016	0.3235	Healthy
37	Adult	Male	2016	0.367	Healthy
38	Adult	Male	2016	0.361	Healthy
39	Adult	Male	2016	0.157	Healthy
40	Adult	Male	2016	0.278	Healthy
41	Adult	Male	2016	0.43	Healthy
42	Adult	Female	2017	0.487	Healthy
43	Adult	Male	2017	0.511	Healthy
44	Adult	Male	2017	0.362	Healthy
45	Adult	Male	2017	0.491	Unhealthy
46	Adult	Male	2017	0.474	Healthy
47	Juvenile	NA	2017	0.472	Healthy
48	Juvenile	NA	2017	0.284	Healthy
49	Juvenile	NA	2017	0.252	Healthy
50	Adult	Male	2017	0.44	Unhealthy
51	Adult	Male	2017	0.271	Healthy
52	Adult	Female	2017	0.318	Healthy
53	Adult	Female	2017	0.471	Unhealthy
54	Adult	Male	2017	0.299	Healthy
55	Juvenile	NA	2017	0.164	Healthy
56	Adult	Male	2017	0.325	Healthy
57	Adult	Male	2017	0.353	Healthy
58	Adult	Female	2017	0.166	Healthy
59	Adult	Female	2017	0.422	Healthy
60	Adult	Male	2017	0.322	Healthy
61	Juvenile	NA	2017	0.3185	Healthy
62	Adult	Male	2017	0.382	Healthy
63	Adult	NA	2017	0.454	Healthy
64	Adult	Male	2017	0.312	Healthy
65	Adult	Male	2017	0.337	Healthy
66	Adult	Male	2017	0.4015	Healthy
67	Adult	Female	2017	0.558	Healthy
68	Adult	Male	2017	0.226	Healthy
69	Juvenile	NA	2017	0.181	Healthy
70	Adult	Male	2017	0.332	Healthy
71	Adult	Female	2017	0.405	Healthy
72	Adult	Female	2017	0.463	Healthy
73	Adult	Male	2017	0.431	Healthy
74	Juvenile	Female	2017	0.186	Healthy
75	Adult	Female	2017	0.5	Healthy
76	Adult	Male	2017	0.431	Healthy
77	Adult	Male	2017	0.62	Healthy
78	Adult	Female	2017	0.56	Healthy
79	Juvenile	NA	2017	0.162	Healthy
80	Adult	Male	2017	0.405	Healthy
81	Adult	Male	2017	0.359	Healthy
82	Adult	Female	2017	0.256	Healthy
83	Adult	Male	2017	0.44	Healthy
84	Adult	Female	2017	0.391	Healthy
85	Adult	Male	2017	0.187	Healthy
86	Adult	Male	2017	0.292	Healthy
87	Adult	Male	2017	0.297	Healthy
88	Adult	Male	2017	0.346	Healthy
89	Adult	Male	2017	0.5	Unhealthy
90	Adult	Male	2017	0.378	Healthy
91	Adult	Female	2017	0.467	Unhealthy
92	Adult	Female	2017	0.3385	Healthy
93	Adult	Male	2017	0.3945	Healthy
94	Juvenile	Female	2017	0.315	Healthy
95	Juvenile	NA	2017	0.21	Healthy
96	Adult	Female	2017	0.4	Healthy
97	Adult	Male	2017	0.892	Healthy
98	Adult	Male	2017	0.301	Healthy
99	Adult	Male	2017	0.489	Healthy
100	Adult	Male	2017	0.3475	Unhealthy
101	Adult	Male	2017	0.199	Healthy
102	Adult	NA	2017	0.319	Healthy
103	Adult	Male	2017	0.334	Healthy
104	Adult	Female	2017	0.423	Healthy
105	Adult	Male	2017	0.349	Healthy
106	Adult	Female	2017	0.325	Healthy
107	Adult	Male	2017	0.371	Healthy
108	Adult	Female	2017	0.482	Healthy
109	Adult	Female	2017	0.368	Healthy
110	Adult	Female	2017	0.904	Healthy
111	Adult	Male	2017	0.714	Unhealthy
112	Adult	Female	2017	0.363	Healthy
113	Juvenile	Female	2017	0.273	Healthy
114	Adult	Male	2017	0.299	Healthy
115	Adult	Female	2017	0.511	Healthy
116	Adult	Female	2017	0.092	Healthy
117	Adult	Male	2017	0.272	Healthy
118	Adult	Female	2017	0.417	Healthy
119	Adult	Female	2017	0.346	Healthy
120	Adult	Male	2018	0.31	Healthy
121	Adult	Male	2018	0.457	Healthy
122	Adult	Male	2018	0.338	Healthy
123	Adult	Male	2018	0.334	Healthy
124	Adult	Male	2018	0.353	Healthy
125	Adult	Male	2018	0.276	Healthy
126	Adult	Female	2018	0.351	Unhealthy
127	Adult	Male	2018	0.318	Healthy
128	Adult	Male	2018	0.388	Healthy
129	Adult	Female	2018	0.378	Healthy
130	Adult	Female	2018	0.362	Healthy
131	Adult	Male	2018	0.286	Healthy
132	Adult	Male	2018	0.351	Unhealthy
133	Adult	Male	2018	0.272	Healthy
134	Adult	Male	2018	0.326	Healthy
135	Adult	Female	2018	0.494	Unhealthy
136	Adult	Female	2018	0.529	Healthy
137	Adult	Female	2018	0.28	Unhealthy
138	Adult	Male	2018	0.32	Healthy
139	Adult	Male	2018	0.479	Healthy
140	Adult	Male	2018	0.26	Healthy
141	Adult	Male	2018	0.278	Healthy
142	Adult	Female	2018	0.457	Unhealthy
143	Adult	Female	2018	0.384	Healthy
144	Adult	Male	2018	0.341	Healthy
145	Adult	Female	2018	0.43	Healthy
146	Adult	Male	2018	0.461	Unhealthy
147	Juvenile	NA	2018	0.343	Healthy
148	Adult	Female	2018	0.355	Healthy
149	Adult	Female	2018	0.38	Healthy
150	Adult	Male	2018	0.467	Unhealthy
151	Adult	Male	2018	0.396	Healthy
152	Adult	Female	2018	0.667	Healthy
153	Adult	Female	2018	0.599	Healthy
154	Adult	Female	2018	0.492	Healthy
155	Adult	Male	2018	0.282	Healthy
156	Adult	Male	2018	0.412	Healthy
157	Adult	Male	2018	0.396	Healthy
158	Adult	Male	2018	0.504	Unhealthy
159	Adult	Male	2018	0.274	Healthy
160	Adult	Female	2018	0.38	Healthy
161	Adult	Male	2018	0.27	Healthy
162	Adult	Female	2018	0.506	Healthy
163	Adult	Male	2018	0.23	Healthy
164	Juvenile	Female	2018	0.188	Healthy
165	Adult	Female	2018	0.283	Healthy
166	Adult	Male	2018	0.437	Unhealthy
167	Adult	Male	2018	0.275	Healthy
168	Adult	Male	2018	0.302	Healthy
169	Adult	Female	2018	0.502	Healthy
170	Adult	Female	2018	0.282	Healthy
171	Adult	Female	2018	0.391	Healthy
172	Adult	Female	2018	0.234	Healthy
173	Adult	Male	2018	0.358	Healthy
174	Adult	Female	2018	0.197	Healthy
175	Adult	Male	2018	0.372	Healthy
176	Adult	Male	2018	0.272	Healthy
177	Adult	Male	2018	0.439	Healthy
178	Adult	Female	2018	0.339	Healthy
179	Adult	Female	2018	0.285	Healthy
180	Adult	Male	2018	0.3	Healthy
181	Adult	Male	2018	0.327	Unhealthy
182	Adult	Female	2018	0.444	Unhealthy
183	Adult	Male	2018	0.405	Unhealthy
184	Adult	Female	2018	0.391	Healthy
